# Supplementary material for: Promoting Vaccination in India through Videos: The Role of Humor, Collectivistic Appeal and Gender
Source: Vaccines (Basel). 2022 Jul 12;10(7):1110. doi: 10.3390/vaccines10071110 (PMC9323130; doi:10.3390/vaccines10071110)
Supplement: Supplementary file 1 [file vaccines-10-01110-s001.zip]

Archive with 1 entries (1 files):
- vaccines-1756862-supplementary.pdf
